# Supplementary material for: High Diversity and Prevalence of Potentially Pathogenic Free-Living Amoebae in Water Sources from Castilla y León, Spain
Source: Pathogens. 2025 Jun 25;14(7):637. doi: 10.3390/pathogens14070637 (PMC12300931; doi:10.3390/pathogens14070637)
Supplement: Supplementary file 1 [file pathogens-14-00637-s001.zip]

Archive with 1 entries (1 files):
- pathogens-3656556-supplementary.pdf
